# Supplementary material for: Safflower Flavonoid 3′5′Hydroxylase Promotes Methyl Jasmonate-Induced Anthocyanin Accumulation in Transgenic Plants
Source: Molecules. 2023 Apr 4;28(7):3205. doi: 10.3390/molecules28073205 (PMC10095914; doi:10.3390/molecules28073205)
Supplement: Supplementary file 1 [file molecules-28-03205-s001.zip]

Archive with 1 entries (1 files):
- molecules-2275049-supplementary.pdf
